# Supplementary material for: 9-Gene Signature Correlated With CD8+ T Cell Infiltration Activated by IFN-γ: A Biomarker of Immune Checkpoint Therapy Response in Melanoma
Source: Front Immunol. 2021 Jun 17;12:622563. doi: 10.3389/fimmu.2021.622563 (PMC8248551; doi:10.3389/fimmu.2021.622563)
Supplement: Supplementary file 4 [file Table_1.xls]

## Sheet: Table 1
Mixture	B cells naive	B cells memory	Plasma cells	T cells CD8	T cells CD4 naive	T cells CD4 memory resting	T cells CD4 memory activated	T cells follicular helper	T cells regulatory (Tregs)	T cells gamma delta	NK cells resting	NK cells activated	Monocytes	Macrophages M0	Macrophages M1	Macrophages M2	Dendritic cells resting	Dendritic cells activated	Mast cells resting	Mast cells activated	Eosinophils	Neutrophils	P-value	Correlation	RMSE
TCGA-EJ-7785-11A-01R-2118-07	0	0.0097784	0.191128	0.0303283	0	0.0409125	0.0957306	0	0.0406904	0.225571	0.00146839	0	0.024053	0.0273675	0.096446	0.136231	0.0118322	0	0.068463	0	0	0	0	0.316381	0.951791
TCGA-EJ-7786-11A-01R-2118-07	0.126274	0.0587566	0.0785522	0	0	0.168338	0.101765	0	0	0.0386225	0.0759576	0	0.00197615	0.0504269	0.119987	0.133829	0.00960436	0	0.0359112	0	0	0	0	0.419227	0.907105
TCGA-EJ-7125-11A-01R-1965-07	0	0	0.00667722	0	0	0.0314585	0.0533528	0.0185224	0	0.0135757	0.0389126	0	0.0226752	0.332353	0.0732395	0.307845	0.0236405	0	0.0307515	0	0	0.046996	0.02	0.181599	1.05754
TCGA-HC-7819-11A-01R-2118-07	0	0.0131689	0.155595	0.0701945	0	0	0.164043	0.0101643	0.00705635	0.0737451	0.0939161	0	0.0189622	0.0601928	0.196342	0.0465827	0.00629669	0	0.0837401	0	0	0	0	0.475882	0.878646
TCGA-HC-8259-11A-01R-2263-07	0.00184386	0.011098	0.0549816	0.0486022	0	0.0547929	0	0.0296174	0.0116879	0	0.19125	0	0	0.427756	0.000739332	0.116491	0	0	0	0.0511394	0	0	0.56	0.031471	1.13535
TCGA-CH-5768-11A-01R-1580-07	0.00678294	0.01596	0.1395	0.0757383	0	0	0.176203	0	0	0.180418	0.026	0	0.00128335	0.0457039	0.124409	0.113363	0.0249478	0	0.0696902	0	0	0	0	0.503273	0.866643
TCGA-EJ-7317-11A-01R-2118-07	0.0156653	0	0.335269	0.0380104	0	0	0.0861998	0.046611	0	0.107619	0	0	0	0.105968	0.0952461	0.0889769	0.0178059	0	0.0615792	0	0	0.00104988	0.08	0.119921	1.01905
TCGA-EJ-7328-11A-01R-2118-07	0	0	0.098593	0.024752	0	0.0990785	0.13498	0	0	0.08575	0	0.00291487	0.0777417	0.0872722	0.126817	0.147965	0	0.0214846	0.049077	0	0	0.0435735	0	0.336397	0.944173
TCGA-EJ-7782-11A-01R-2118-07	0.000572421	0	0.0363385	0	0	0.0315252	0.101218	0.0546486	0	0.0777881	0.0148074	0	0.000119915	0.44078	0.0705433	0.144358	0.00238524	0	0.0223488	0	0	0.00256635	0	0.250403	1.01581
TCGA-EJ-7797-11A-01R-2263-07	0	0.0327482	0.0929738	0.00893857	0	0.183385	0.00541729	0.0587926	0	0.162693	0	0.00143592	0	0.00377033	0.165933	0.181767	0.0222798	0	0.0798651	0	0	0	0.01	0.195235	1.01373
TCGA-HC-7211-11A-01R-2118-07	0.0229574	0	0.0108568	0.0293828	0	0.136766	0.138613	0	0	0.0840054	0.0703728	0	0.0499247	0.0227234	0.114188	0.124283	0.0365168	0	0.15941	0	0	0	0.01	0.21097	0.999906
TCGA-EJ-7781-11A-01R-2118-07	0.0155903	0.0238985	0.072138	0.0155615	0	0.132905	0.106851	0.072743	0.0133047	0.0066359	0.0314788	0	0.0525572	0.181763	0.118614	0.0760571	0.00890747	0	0.0709944	0	0	0	0.14	0.107964	1.03689
TCGA-G9-6342-11A-02R-1965-07	0	0.060385	0	0.0025044	0.0645244	0	0.0174407	0.0118676	0	0	0.0652561	0	0.043275	0.395592	0.0365247	0.243371	0.0298585	0	0.0294011	0	0	0	0	0.335601	0.970161
TCGA-G9-6365-11A-01R-1789-07	0.0119726	0.0277553	0.028097	0	0.0878474	0.105316	0.0923715	0	0	0.0456239	0.0517349	0	0.121967	0.11785	0.159393	0.0583712	0.0122466	0	0.079453	0	0	0	0	0.444493	0.894936
TCGA-J4-A83J-11A-11R-A36G-07	0	0.0917218	0.00053881	0	0.111521	0	0.0194622	0.00725723	0.0142336	0	0.0519287	0	0.221538	0.406466	0.0187366	0	0	0	0.0565969	0	0	0	0.04	0.172659	1.0427
TCGA-EJ-7123-11A-01R-1965-07	0	0.00318159	0.0965323	0.00124982	0	0.115391	0.096483	0.0244658	0.0367607	0.045614	0.0358197	0	0.0187255	0.188623	0.114934	0.155001	0.0133892	0	0.0538289	0	0	0	0.06	0.127863	1.03357
TCGA-EJ-7331-11A-01R-2118-07	0.0216882	0.0233421	0.00903776	0.00744341	0	0.072602	0.00973326	0.015392	0.0276326	0.0285575	0.0228075	0	0.0278744	0.335954	0.0360058	0.315307	0.0130513	0	0.0335715	0	0	0	0	0.394791	0.931651
TCGA-HC-7747-11A-01R-2118-07	0.0271415	0	0.00592421	0	0	0.200671	0.13421	0.0310396	0	0.0902792	0.0246921	0	0.0854999	0.0611207	0.113875	0.147578	0.00395707	0	0.0740112	0	0	0	0.02	0.181464	1.01116
TCGA-HC-7740-11A-01R-2118-07	0	0.043905	0.015352	0	0.147501	0.099905	0.122437	0	0	0	0.0374969	0.0158905	0.0220111	0.0946626	0.173048	0.0851556	0.0477411	0	0.0948935	0	0	0	0	0.286331	0.971032
TCGA-EJ-A8FO-11A-11R-A36G-07	0	0.117553	0.0312655	0.00858021	0	0.0834939	0.0867285	0.0194965	0	0.119079	0	0	0.0247401	0.102455	0.150074	0.132933	0.0314779	0	0.0921238	0	0	0	0	0.387182	0.921931
TCGA-EJ-7794-11A-01R-2118-07	0	0.0181172	0.0610721	0.0269258	0	0.15577	0.0245501	0.0713071	0	0.00910835	0.0146137	0	0.0580577	0	0.0974538	0.379746	0.0122874	0	0.0709902	0	0	0	0	0.322034	0.951667
TCGA-EJ-7792-11A-01R-2118-07	0	0.0460719	0.0183561	0	0	0.140965	0.152827	0.0383847	0	0.0743508	0.00570077	0.0165775	0	0.0853589	0.0700389	0.229158	0.0138713	0	0.108339	0	0	0	0.01	0.210232	0.995257
TCGA-G9-6363-11A-01R-1789-07	0.00912013	0	0.0197196	0.0601266	0.0728516	0	0.0164904	0.0217923	0.0138825	0	0.0407327	0.0182881	0.0134278	0.193529	0	0.324158	0.0204871	0	0.175394	0	0	0	0.52	0.0336815	1.09165
TCGA-HC-7737-11A-02R-2118-07	0.00345853	0.00670113	0.235345	0	0	0.0520191	0.111486	0.0182137	0	0.0920409	0.0365509	0	0.0147335	0.178157	0.127453	0.0575455	0	0	0.0662952	0	0	0	0	0.442092	0.897887
TCGA-CH-5761-11A-01R-1580-07	0.00433878	0	0.0394001	0.0196699	0	0.24157	0.0782676	0.0296199	0.00273574	0.100958	0.00957401	0	0.0783199	0.071923	0.0780662	0.187819	0.0095228	0	0.0472974	0	0.000917223	0	0.51	0.0351851	1.06879
TCGA-CH-5767-11B-01R-1789-07	0.0664212	0.222776	0.0863179	0.0259817	0	0.0533963	0.123442	0.0125369	0.0107154	0.011338	0.021333	0	0	0.150618	0.0821049	0.0650149	0.0115815	0	0.0564226	0	0	0	0	0.434419	0.901611
TCGA-G9-6351-11A-01R-1965-07	0.0412499	0	0.00825901	0.0311591	0	0.00971376	0.0816638	0.122646	0	0	0.119197	0	0	0.533163	0.00295349	0.0471913	0	0	0	0.00280388	0	0	0.01	0.221781	1.04524
TCGA-HC-7742-11A-01R-2118-07	0.0127133	0	0.0528194	0	0	0.0478701	0	0.0961381	0	0.0085298	0.00139684	0.00672909	0	0	0	0.224781	0.0538628	0.0108165	0.425962	0.0147102	0	0.0436714	0	0.375085	0.938386
TCGA-HC-7738-11A-01R-2118-07	0.0635214	0	0	0.0309502	0	0.235201	0	0	0	0	0.044204	0	0.0844298	0	0.109597	0.282868	0.043845	0	0.105383	0	0	0	0.53	0.0332902	1.07252
TCGA-EJ-7330-11A-01R-2118-07	0.0061017	0	0.15364	0	0	0.245472	0.0762588	0	0	0.035564	0.0780106	0	0.042528	0	0.130295	0.190119	0.0004416	0	0.0412654	0	0	0.000304073	0.15	0.103063	1.03985
TCGA-G9-6496-11A-01R-1789-07	0	0.171966	0	0.0192221	0.158422	0.311237	0.0652859	0	0.0139103	0	0.0533396	0	0.00141973	0.083754	0.0349609	0.0796809	0	0	0.00680214	0	0	0	0	0.505806	0.862841
TCGA-EJ-7783-11A-01R-2118-07	0.0120866	0	0.00083095	0	0	0.0478477	0.00719352	0.0226705	0.0216291	0.0294783	0.0198932	0	0.00552744	0.39766	0.0446197	0.343323	0.00412333	0	0.0431164	0	0	0	0.02	0.183738	1.07167
TCGA-EJ-7315-11A-01R-2118-07	0	0.0324985	0.00915341	0.106165	0	0	0.216422	0	0.00281305	0.136171	0.127413	0	0.000540806	0.0403111	0.164817	0.0680277	0.0220274	0	0.0736393	0	0	0	0	0.524946	0.850442
TCGA-G9-6333-11A-01R-1965-07	0.0749693	0.0654463	0.105776	0.00361416	0	0.209069	0.0658113	0.0292346	0.00234344	0.0301362	0.039471	0	0.0193909	0.180963	0.0535192	0.0763593	0.0169073	0	0.0269891	0	0	0	0	0.420652	0.907657
TCGA-EJ-7793-11A-01R-2263-07	0.00981641	0	0.0368704	0	0	0.0201772	0.0250016	0.0155338	0	0.00443384	0.0190271	0.00143728	0.10707	0.509207	0.0147233	0.149518	0	0.0162565	0.0100316	0.014245	0	0.0466506	0	0.229976	1.05701
TCGA-G9-6499-11A-02R-1965-07	0.0107934	0	0	0.00692713	0	0.186577	0.0239981	0.0198506	0	0.00960784	0.0101091	0	0.0396672	0.081972	0.0870414	0.27376	0.0290125	0	0.220684	0	0	0	0.32	0.0657591	1.06541
TCGA-EJ-7115-11A-01R-2118-07	0.0122367	0	0.0180648	0.0261183	0.0556641	0	0.0529282	0.0380906	0.0209265	0	0.123751	0	0.0556061	0.0679529	0.00431869	0.335537	0.0505519	0	0.132936	0	0.00531772	0	0.58	0.0301592	1.07522
TCGA-EJ-7314-11A-01R-2118-07	0	0.0343023	0.0327516	0.00393158	0.0211533	0	0.19962	0.0132494	0	0.0566253	0.133931	0	0	0.184335	0.0110838	0.261388	0	0	0.0474039	0	0	0.000224564	0.26	0.0796928	1.0649
TCGA-CH-5769-11A-01R-1580-07	0.00631805	0	0	0.0119029	0	0.237868	0.0535649	0	0	0.167541	0	0	0.0513291	0	0.114681	0.211081	0.0120613	0	0.133653	0	0	0	0	0.291173	0.968731
TCGA-EJ-7327-11A-01R-2118-07	0.0192253	0	0.0100813	0.0186936	0	0.221845	0.0928987	0	0	0.0509412	0.0737322	0	0.0313986	0.0934948	0.0817001	0.218839	0	0	0.0871498	0	0	0	0	0.245322	0.98497
TCGA-HC-7745-11A-01R-2118-07	0	0.0053425	0.0469802	0.0656233	0	0.0775696	0.101326	0.031416	0	0.166997	0	0.00507659	0	0.12472	0.142779	0.101218	0.027814	0	0.103139	0	0	0	0	0.426028	0.904256
TCGA-EJ-7789-11A-01R-2118-07	0.0126397	0.14953	0.0198829	0.0500055	0.0507439	0.315182	0.0640899	0	0	0.00764772	0.0500145	0	0.0129863	0.0137265	0.0359733	0.180053	0.0073239	0.0145063	0.0156953	0	0	0	0	0.509802	0.863086
TCGA-G9-6348-11A-01R-1789-07	0.00375135	0.00258591	0.00547088	0	0	0.0827173	0.000127194	0.0287534	0.0382485	0.0214632	0.0152446	0	0.00649565	0.602032	0.0654652	0.0869438	0.00148959	0	0.0392113	0	0	0	0.01	0.200033	1.08568
TCGA-G9-6362-11A-01R-1789-07	0.000661685	0.00760766	0.0270521	0.0304746	0.0182137	0.083685	0.0126715	0.0853098	0	0	0.0638691	0	0.147023	0.0279493	0.0247688	0.259991	0.0506233	0	0.158692	0	0.00140737	0	0.62	0.0206714	1.06976
TCGA-G9-6356-11A-01R-1789-07	0.0744718	0	0.024673	0.0458042	0	0.047195	0.0876589	0.132588	0	0	0.100395	0	0.0247505	0.260675	0.0317784	0.0562582	0.0165003	0	0.0747703	0	0.0224818	0	0.63	0.0167394	1.07853
TCGA-EJ-7321-11A-01R-2263-07	0	0.00619498	0.00663231	0.00776579	0	0.112416	0.0231509	0.0239658	0.0113096	0.0435082	0.0304145	0	0.0260399	0.255362	0.103092	0.253158	0.0140319	0	0.0806218	0	0	0.00233642	0.16	0.100511	1.06969
TCGA-HC-8258-11A-01R-2263-07	0.093527	0	0.0524207	0.0184847	0.0982001	0.0482436	0.109642	0	0.0171083	0.105659	0.0402189	0	0.0209311	0.111987	0.118875	0.105539	0	0	0.0591639	0	0	0	0	0.451277	0.892128
TCGA-G9-6384-11A-01R-1858-07	0.0106273	0	0.0597055	0	0	0.0173168	0.0802239	0.0316205	0	0.0454557	0.0478403	0	0.0864782	0.40857	0.0458262	0.140875	0	0	0.0221013	0	0.00335906	0	0.32	0.0653648	1.10187
TCGA-HC-8260-11A-01R-2263-07	0.0174446	0	0.0699261	0.036793	0	0.189666	0.14298	0	0	0.0405966	0.0439755	0	0.00558774	0.056025	0.177095	0.146864	0.0067631	0	0.0662829	0	0	0	0	0.372679	0.930649
TCGA-EJ-7784-11A-01R-2118-07	0.037089	0.152673	0.0219463	0.0574169	0.0331816	0.206393	0.0442634	0	0.0205934	0.0130168	0.0288755	0	0.0264564	0.139041	0.0488277	0.0919485	0	0	0.0782776	0	0	0	0	0.44151	0.897588
TCGA-HC-7752-11A-01R-2118-07	0.00525447	0	0.0209965	0.0326475	0	0	0.0965351	0.0834809	0	0.0142308	0.0365964	0	0	0.297676	0.0924041	0.192123	0.028337	0	0.0836585	0	0	0.0160594	0.36	0.0582134	1.08595
TCGA-HC-8262-11A-01R-2263-07	0.00827839	0	0	0	0	0.063793	0.0362627	0.0233057	0	0.0420709	0.00268409	0	0.0980446	0.202419	0.0263489	0.370255	0.00704024	0	0.119497	0	0	0	0.16	0.0976509	1.0757
TCGA-XQ-A8TB-01A-11R-A36G-07	0.0392785	0	0.0153718	0	0	0.114513	0.0458036	0.0417963	0.0289399	0	0.0613756	0	0.0398753	0.223038	0.0336821	0.327689	0.00291501	0	0.0257219	0	0	0	0.02	0.189365	1.02343
TCGA-EJ-A7NG-01A-31R-A33R-07	0	0.0520496	0	0.0492149	0	0	0.13627	0.0163719	0	0.0804288	0.0102101	0	0.0835298	0.122781	0.172658	0.151645	0.0319485	0	0.0928929	0	0	0	0	0.330473	0.95213
TCGA-VN-A88M-01A-11R-A352-07	0.0114452	0	0.164218	0	0	0.23036	0.0618298	0	0	0.0476024	0.0297735	0	0.137056	0.066914	0.110431	0.0814732	0	0	0.054431	0	0.00446636	0	0.11	0.11405	1.028
TCGA-HC-7821-01A-12R-2118-07	0	0.0251724	0.0752366	0.0438025	0	0.015889	0.268146	0.0463081	0.00032425	0.0279953	0.141036	0	0.0214628	0.0355976	0.122845	0.0568655	0.022898	0	0.0949	0	0.00152077	0	0.02	0.185303	1.01454
TCGA-CH-5762-01A-11R-1580-07	0	0.0398693	0	0.00662882	0	0.0654351	0.174753	0.0801348	0	0.0372072	0.00627489	0.044617	0.045392	0.0368695	0.108754	0.190387	0.0188025	0	0.144874	0	0	0	0.07	0.122408	1.03311
TCGA-V1-A8WW-01A-11R-A37L-07	0.000445863	0.136473	0.0328827	0	0.0518023	0.255638	0.0363344	0	0.0220061	0	0.0654405	0	0.0257214	0.10516	0.0474801	0.1298	0.0277352	0	0.0630811	0	0	0	0.05	0.141672	1.02125
TCGA-CH-5737-01A-11R-1580-07	0.018781	0	0	0	0	0.111007	0.103149	0.0178651	0	0.0851967	0.00715445	0	0.0641124	0.0812721	0.0548287	0.30557	0.00756387	0	0.1435	0	0	0	0.31	0.0719118	1.05641
TCGA-EJ-5530-01A-01R-1580-07	0.0330761	0.00119101	0.138349	0.0503567	0	0.0565612	0	0	0.000452373	0.0861795	0	0	0.00399716	0.14023	0.0179835	0.398554	0.0225348	0	0.0505352	0	0	0	0	0.463294	0.886213
TCGA-J9-A8CK-01A-11R-A352-07	0	0.0481208	0.0497999	0.0168426	0.000487365	0.123988	0.117851	0.0244486	0	0.0186045	0.0400093	0	0.121152	0.118859	0.133296	0.0872098	0.0144405	0	0.0848906	0	0	0	0	0.252869	0.978682
TCGA-J9-A52E-01A-11R-A26U-07	0	0.013498	0	0.00482667	0	0.0989417	0.0865016	0	0	0.0613044	0.0292156	0	0	0.136673	0.155896	0.176909	0.0513589	0	0.184875	0	0	0	0.22	0.0859644	1.06563
TCGA-XK-AAJT-01A-11R-A41O-07	0	0	0.0791039	0	0	0.215588	0.0643769	0.0341832	0	0.0880628	0.0172584	0	0.0709129	0.0381085	0.159582	0.168214	0.0192124	0	0.045397	0	0	0	0.1	0.116798	1.0434
TCGA-VP-A875-01A-31R-A352-07	0.153829	0.241309	0	0.0141945	0.02762	0.0272801	0.0408663	0.0112947	0.0473942	0	0.0505705	0	0	0.154866	0.101037	0.0737561	0.00175932	0	0.0542239	0	0	0	0	0.382181	0.926001
TCGA-FC-A8O0-01A-41R-A37L-07	0.105855	0	0.0217511	0.0238608	0	0.261525	0	0	0.0167137	0.0612947	0.0245324	0.0111735	0.138001	0	0.0394143	0.230357	0.00153081	0	0.0639908	0	0	0	0.04	0.159316	1.01882
TCGA-ZG-A9L9-01A-11R-A41O-07	0	0.0065144	0.112297	0.0350879	0	0	0.225381	0.00253884	0	0.198858	0	0	0.0110805	0.0719517	0.117366	0.149572	0.00585135	0	0.0635016	0	0	0	0	0.383254	0.923943
TCGA-KK-A7B4-01A-11R-A32O-07	0	0	0.01296	0	0	0.240669	0.0489438	0.00767204	0	0	0.0397563	0	0.0812559	0.297653	0.0964768	0.0699568	0	0.0213733	0.00195196	0.0574704	0	0.0238612	0	0.263302	0.990287
TCGA-KK-A8I9-01A-11R-A36G-07	0	0.0413938	0	0.0884183	0	0	0.0146071	0.050941	0	0	0.113267	0	0.161562	0.203807	0.0554789	0.120539	0.0429148	0	0.107071	0	0	0	0.86	-0.0138442	1.09674
TCGA-V1-A9O5-06A-11R-A41O-07	0	0.0156341	0.0061601	0	0	0.188546	0.0400179	0	0	0.0401869	0.0272956	0	0.011681	0.304537	0.0575457	0.207651	0	0	0.100744	0	0	0	0.04	0.162666	1.03904
TCGA-HC-8266-01A-11R-2263-07	0.0243531	0.058479	0.107079	0.0596434	0.00500121	0.0617391	0.186396	0.00738024	0	0.0460912	0.0653905	0	0	0.134727	0.140278	0.032493	0.00588089	0	0.0650685	0	0	0	0.05	0.135727	1.03022
TCGA-EJ-8469-01A-11R-2403-07	0.00865955	0	0.0601028	0	0	0.119503	0.121457	0	0	0.127749	0	0	0.0822958	0.201028	0.121315	0.11543	0.00995758	0	0.0291159	0	0.00338723	0	0.01	0.211674	1.00377
TCGA-YL-A9WL-01A-11R-A41O-07	0	0	0.265143	0.00610669	0	0.179019	0.0338284	0.0184242	0	0.0952445	0	0	0.0696482	0.098918	0.113229	0.0532868	0	0	0.0569878	0	0.0101644	0	0.32	0.0649373	1.04314
TCGA-2A-A8VO-01A-11R-A37L-07	0.0287407	0.000113604	0.00901504	0.0215651	0	0.193472	0.042425	0.00164506	0.0104977	0.0242253	0.0452704	0	0	0.281865	0.139025	0.152361	0.00389612	0	0.0458834	0	0	0	0	0.275226	0.986595
TCGA-J4-A67O-01A-11R-A30B-07	0.0590606	0.0920004	0	0.0340493	0.0524355	0.34653	0.0654595	0	0.0565314	0	0.0312734	0.000416658	0.0159427	0.0878834	0.0349309	0.0695103	0	0.0203204	0.0336557	0	0	0	0	0.526579	0.852834
TCGA-TP-A8TT-01A-12R-A41O-07	0.00867759	0	0.0112967	0	0	0.160192	0	0.0219587	0	0	0.0643458	0	0.0398149	0.197933	0.0126376	0.397254	0	0	0	0.085889	0	0	0.19	0.0935745	1.08329
TCGA-CH-5751-01A-11R-1580-07	0.00736189	0.018121	0.027095	0	0	0.0971959	0.0939436	0.0434557	0	0.0641354	0	0.0180896	0.10027	0.0906792	0.13801	0.0984984	0.0733111	0	0.129833	0	0	0	0.63	0.0171286	1.07504
TCGA-4L-AA1F-01A-11R-A41O-07	0.0177099	0	0.00765271	0.0197738	0	0.0526646	0.156411	0.0810046	0	0.0783812	0.0233491	0	0.0659131	0.0597892	0.143147	0.122973	0.0763062	0	0.0949244	0	0	0	0.77	0.00144896	1.08355
TCGA-YL-A9WH-01A-11R-A37L-07	0	0.0152519	0.141366	0.0201118	0	0.130721	0.11593	0.0153152	0	0.20157	0	0	0.015028	0.0325796	0.0683468	0.160697	0.00124954	0.00367106	0.0781612	0	0	0	0	0.372427	0.92781
TCGA-YL-A9WK-01A-11R-A37L-07	0.00148979	0	0.211582	0.0345375	0	0	0.133218	0.0289072	0	0.114983	0.00528529	0	0.0336518	0.0633571	0.161872	0.133332	0.0175562	0	0.0602278	0	0	0	0	0.290763	0.963937
TCGA-EJ-7314-01A-31R-2118-07	0.0265153	0	0.0182017	0	0.000783078	0.0343062	0.239865	0	0	0.033143	0.0259949	0.0637371	0.0657383	0.0397889	0.0453815	0.216608	0.0327898	0	0.157147	0	0	0	0.48	0.040321	1.06555
TCGA-X4-A8KQ-01A-12R-A36G-07	0.00702551	0	0.116499	0	0.0210705	0.0208991	0.174255	0.00718632	0	0.0443503	0.113264	0	0.132367	0	0.0836719	0.133623	0.0219618	0.00523923	0.110311	0	0.00827687	0	0.22	0.0860401	1.0392
TCGA-HC-A6HY-01A-11R-A31N-07	0	0.0171578	0.00286368	0.0339719	0	0.198429	0	0	0	0	0.00355116	0.0293325	0.0688969	0.00671887	0.0695908	0.149058	0.0989434	0	0.321485	0	0	0	0.27	0.0757866	1.06434
TCGA-XK-AAK1-01A-11R-A41O-07	0	0.0117483	0.0112153	0	0	0.13481	0.057015	0.000461715	0.00299549	0.037536	0.00593114	0	0.0026682	0.479953	0.0500339	0.121829	0.0101661	0	0.0736362	0	0	0	0	0.269509	1.01106
TCGA-EJ-5519-01A-01R-1580-07	0.0945068	0	0.0427848	0.0199267	0	0.149948	0.048202	0.00694808	0.000836224	0	0.0246059	0	0.000604583	0.154428	0.077437	0.275985	0.00939995	0	0.0325689	0.0188538	0	0.0429653	0	0.283338	0.970411
TCGA-KK-A6E7-01A-11R-A31N-07	0.0368557	0	0.0368658	0.0107826	0	0.0950197	0.163405	0.0465575	0.00147515	0.076089	0.0468218	0	0	0.138251	0.157714	0.140742	0.0325597	0	0.0168607	0	0	0	0	0.39235	0.921269
TCGA-J4-A67S-01A-11R-A30B-07	0.00686899	0	0	0	0	0.110851	0.0631935	0.0146762	0	0.0236208	0.0481104	0	0.0175472	0.377435	0.0730319	0.224718	0.00641167	0	0	0.0335352	0	0	0	0.370634	0.94724
TCGA-HC-A6AQ-01A-11R-A30B-07	0	0	0.0220772	0	0	0.0629013	0.214511	0.00570345	0	0.0610377	0.120931	0.0100771	0.0665058	0.0764884	0.118096	0.0615579	0.0788465	0	0.0749732	0	0.00188797	0.0244044	0	0.260529	0.981114
TCGA-J4-A67N-01A-11R-A30B-07	0	0	0.0198652	0	0	0.370486	0	0	0	0	0.0301808	0	0.154412	0	0.0373503	0.303849	0.00502444	0	0.0654426	0	0	0.01339	0.01	0.214525	1.00082
TCGA-EJ-7789-01A-11R-2118-07	0.00532308	0.00169675	0.0820946	0	0	0.145848	0.0173343	0.111162	0	0.0363774	0	0.00574183	0.0783772	0.175459	0.0974813	0.160819	0.00979469	0	0.0724903	0	0	0	0.36	0.0586586	1.05932
TCGA-EJ-5525-01A-01R-1580-07	0	0	0.0797276	0.039072	0	0.0667519	0.22372	0.0260935	0	0.0422731	0.0614239	0	0.0125799	0.11248	0.104045	0.159792	0.034666	0	0.0373748	0	0	0	0	0.368229	0.930112
TCGA-EJ-7328-01A-31R-2118-07	0.0124774	0	0.0213153	0	0	0.128084	0.0452757	0.0780946	0	0.120008	0.0162516	0	0.0128805	0.177153	0.100612	0.18813	0.0185201	0	0.0811965	0	0	0	0.26	0.0783157	1.06023
TCGA-KC-A7FE-01A-12R-A33R-07	0	0.0774987	0.0803698	0.0593634	0	0.0540239	0.114061	0.03768	0	0.20044	0	0	0	0.0405683	0.155642	0.0920609	0.0209736	0	0.0673183	0	0	0	0	0.453033	0.890611
TCGA-J4-A67K-01A-21R-A30B-07	0.0288265	0	0.0243774	0	0	0.18964	0.0464968	0.00562576	0	0.0904462	0	0	0.0968806	0.0371437	0.138102	0.212925	0.017853	0	0.111683	0	0	0	0.48	0.0411688	1.07142
TCGA-G9-6338-01A-12R-1965-07	0	0.0569384	0.0239553	0.0166	0	0.049319	0.0993587	0.103094	0	0.0569245	0	0.0431996	0.0350264	0.083841	0.0882213	0.160379	0.0207762	0	0.162366	0	0	0	0.3	0.0730128	1.04833
TCGA-J9-A8CN-01A-11R-A352-07	0	0.152157	0.0417024	0	0	0.275679	0.0575982	0	0	0	0.0958835	0	0.0380922	0.0770361	0.0281875	0.158422	0	0.00109543	0.0741465	0	0	0	0	0.347577	0.938189
TCGA-V1-A9OL-01A-11R-A41O-07	0.0238129	0	0.0549593	0	0	0.138982	0	0.0481707	0	0.0707842	0	0.00941309	0.0494827	0.170351	0.120505	0.250785	0	0	0.0627538	0	0	0	0	0.285695	0.97247
TCGA-HC-A6AN-01A-11R-A30B-07	0	0	0.0394973	0	0	0	0.117339	0.0430194	0	0.0769206	0.0162979	0.0020845	0.101544	0.122982	0.00888919	0.356022	0	0.0404159	0.0474687	0	0	0.0275193	0.08	0.119654	1.04781
TCGA-CH-5768-01A-11R-1580-07	0	0.00536178	0.00718064	0	0	0.0149267	0.0121828	0.0254462	0	0.011607	0.00448452	0	0.015491	0.51876	0.0355172	0.280066	0	0	0.0689764	0	0	0	0	0.59791	0.806166
TCGA-CH-5764-01A-21R-1580-07	0	0	0.0974654	0.00660926	0	0.126656	0.0224863	0	0	0.0263909	0.018985	0	0.0546055	0.274095	0.0190435	0.293585	0.00735624	0.00173521	0.0278564	0	0	0.0231309	0.04	0.163227	1.04144
TCGA-J9-A52C-01A-11R-A26U-07	0.00421642	0	0.0689855	0.018179	0	0.164334	0.112686	0	0	0.0805964	0.0281962	0	0.1109	0.109283	0.099624	0.148537	0.00025568	0	0.0297866	0	0	0.0244209	0.05	0.137617	1.02755
TCGA-EJ-7327-01A-11R-2118-07	0.0107561	0	0.156179	0.0190081	0	0.178382	0.118696	0.0306984	0	0.0366192	0.0255205	0	0.0307082	0.0727035	0.149549	0.0825219	0.0260726	0	0.0625847	0	0	0	0	0.308555	0.955098
TCGA-HC-7080-01A-11R-1965-07	0.0103649	0	0.0101323	0	0	0.104413	0.0688483	0.144687	0	0.0245514	0.0313096	0	0.0716086	0.037958	0.128257	0.263376	0.010273	0	0.0737432	0	0.0204775	0	0.64	0.0149781	1.08075
TCGA-CH-5766-01A-11R-1580-07	0	0.0355963	0.0253885	0.0198627	0	0.0303315	0.0653245	0.0168133	0	0.16284	0.0162294	0	0.0155574	0.204832	0.201354	0.11036	0.0152605	0	0.0802503	0	0	0	0	0.45781	0.890286
TCGA-KK-A8IK-01A-11R-A36G-07	0	0.0348218	0.00979371	0.0460564	0	0.0281612	0.0936256	0	0.0180171	0.189689	0	0	0.0137565	0.268178	0.135451	0.0877217	0	0	0.0747282	0	0	0	0	0.512635	0.857955
TCGA-HC-7752-01A-11R-2118-07	0	0.0351489	0.0218062	0.0239886	0	0.153488	0.0291747	0	0	0	0.0387303	0	0.0652703	0.257275	0.00897314	0.325966	0	0	0.0316345	0	0	0.00854463	0.01	0.206703	1.02257
TCGA-EJ-5521-01A-01R-1580-07	0.00671984	0	0.0158173	0.0431677	0	0.0640826	0.176063	0	0.00103571	0.067814	0	0	0.113373	0	0.180695	0.242635	0.0103349	0.0027566	0.0755052	0	0	0	0	0.364457	0.936195
TCGA-KK-A7AY-01A-11R-A33R-07	0	0	0.0161574	0	0	0.0752535	0	0.00441148	0	0	0.0775468	0	0.0700065	0.523315	0	0.0676228	0	0	0	0.058474	0	0.107213	0	0.413992	0.940427
TCGA-ZG-A9L2-01A-31R-A41O-07	0.0147197	0	0.0460195	0.0139127	0	0.216969	0.109523	0.0324709	0	0.0780971	0.0652403	0	0.0242011	0	0.0901193	0.253617	0.0145748	0	0.0405352	0	0	0	0.01	0.218423	0.996503
TCGA-EJ-5496-01A-01R-1580-07	0	0	0.0592378	0.00491507	0	0.150082	0.057477	0	0	0.0487602	0.00472275	0	0.134826	0.187774	0.0410795	0.154972	0.0308599	0	0.125295	0	0	0	0	0.480186	0.87973
TCGA-KK-A7B1-01A-11R-A32O-07	0	0	0.199509	0	0	0.147641	0.105144	0.000475952	0	0.00426173	0.0487039	0	0.0419593	0.0483164	0.0598449	0.259454	0.0152715	0	0.0651074	0	0.00431128	0	0.27	0.0759362	1.0351
TCGA-EJ-A7NK-01A-12R-A352-07	0.0672382	0	0.0518764	0.0141331	0.0121491	0.343634	0.0730276	0	0	0.0495516	0.0521062	0	0.0313463	0	0.132387	0.12939	0.00848153	0	0.0346796	0	0	0	0	0.396871	0.918719
TCGA-EJ-5511-01A-01R-1580-07	0.0625724	0	0.0514979	0	0	0.154361	0.0734808	0.0845998	0	0.0304248	0	0.0100797	0.208522	0.137632	0.0241072	0.00564116	0.0114769	0.0627378	0.0760278	0	0.00683869	0	0.79	-0.00245335	1.07038
TCGA-M7-A725-01A-12R-A32O-07	0	0.128075	0.0619557	0.00839916	0	0.209943	0.0465107	0.0748277	0	0.0969347	0	0.000469342	0.030628	0.0486318	0.148027	0.116887	0.00283168	0	0.0258798	0	0	0	0	0.412492	0.910426
TCGA-EJ-A65F-01A-21R-A311-07	0.00114768	0	0.0103628	0.00110844	0	0.261107	0.120292	0	0	0	0.0926751	0	0.08103	0.0502312	0.0752575	0.0760329	0.00939833	0.00489376	0.201115	0	0	0.0153475	0.31	0.0695993	1.05452
TCGA-FC-A66V-01A-21R-A30B-07	0.00502817	0	0.0871502	0.061441	0	0.0965913	0.0421264	0.0668278	0	0.100146	0.00156518	0.00553315	0	0.168006	0.101329	0.172399	0.00648216	0	0.0853742	0	0	0	0.01	0.195033	1.00642
TCGA-M7-A723-01A-12R-A32O-07	0.0803349	0.128818	0.0117306	0.00335489	0	0.336502	0.0592341	0.0181155	0.00512662	0	0.0583849	0	0.0265059	0.112169	0.0388018	0.0810942	0	0.00351618	0.0363107	0	0	0	0	0.40851	0.912394
TCGA-KK-A8IA-01A-11R-A36G-07	0.176888	0.024338	0	0	0.0630156	0.17918	0.0493354	0.0121481	0.0240697	0.0925208	0.0469485	0	0.0315752	0.0997173	0.0564611	0.125341	0	0	0.0184624	0	0	0	0	0.403102	0.914848
TCGA-EJ-8470-01A-11R-2403-07	0.080697	0	0.0335606	0.115597	0	0.197928	0.0112991	0.0608154	0	0	0	0.027055	0.101175	0.0669408	0.112197	0	0	0.125092	0.0676439	0	0	0	0.81	-0.00475921	1.10053
TCGA-V1-A8MK-01A-11R-A36G-07	0.0231812	0	0.0085995	0	0	0.31991	0.00544534	0	0	0	0.0137459	0.0129402	0.047585	0.0105132	0.00828939	0.336853	0.0072154	0.0392429	0.166479	0	0	0	0	0.277532	0.971713
TCGA-HC-7232-01A-11R-2118-07	0	0.0689665	0	0.0077003	0	0.0618518	0.0409682	0.0401656	0	0.0339003	0	0.0132775	0	0.518178	0.0896877	0.0599768	0	0	0.0653275	0	0	0	0	0.253525	1.02509
TCGA-J4-A83I-01A-11R-A36G-07	0	0.0767957	0.0135095	0.109492	0.00221734	0	0.125895	0	0.0299772	0.238566	0	0	0	0.0831757	0.155808	0.080419	0	0	0.0841447	0	0	0	0	0.55398	0.833836
TCGA-G9-6361-01A-21R-1965-07	0.00259564	0	0.0407225	0	0	0.149928	0.00767965	0	0	0.00321436	0.0265609	0	0.0704557	0.0122557	0	0.561801	0	0.0230225	0.101764	0	0	0	0.04	0.163579	1.0422
TCGA-H9-7775-01A-11R-2118-07	0	0.151615	0.0914261	0.00615775	0	0.393416	0	0	0	0.0232596	0	0.00782811	0.00990565	0.108854	0.0296181	0.153358	0	0.00441413	0.0201471	0	0	0	0	0.425288	0.905061
TCGA-G9-6496-01A-11R-1789-07	0.0129187	0.0070862	0.0133808	0.024288	0	0	0.0197722	0.0592934	0.00689091	0	0.0889018	0	0	0.617552	0.00604761	0.120274	0.0125752	0	0.0110185	0	0	0	0	0.247442	1.06411
TCGA-YL-A8SI-01A-11R-A41O-07	0.0267984	0	0.110167	0.0438935	0	0.0758039	0.116691	0.0522489	0	0.0473554	0.0504716	0	0.0228453	0.126402	0.118986	0.060095	0.044447	0	0.0588031	0	0	0.0449919	0.32	0.0670072	1.04952
TCGA-ZG-A8QX-01A-11R-A37L-07	0.0225882	0	0.00920259	0.00403376	0	0.257217	0.0421768	0.00305685	0	0.0325447	0.033194	0	0.105781	0.0396217	0.110843	0.261968	0	0	0.0777718	0	0	0	0	0.23634	0.989919
TCGA-YL-A9WI-01A-11R-A37L-07	0.107329	0.0933373	0.0120443	0.0122418	0	0.327585	0.0171913	0	0	0	0.0301297	0	0.0221792	0.121511	0.0800367	0.127235	0	0	0.0491802	0	0	0	0	0.352636	0.937937
TCGA-EJ-7115-01A-11R-2118-07	0.000603633	0.040352	0.0287251	0.0295445	0.0474819	0.0602418	0.100005	0	0.00811417	0.00335658	0.0958027	0	0.0296154	0.253713	0.149309	0.0646516	0.0328997	0	0.0555845	0	0	0	0	0.492303	0.869888
TCGA-G9-6498-01A-12R-A311-07	0	0	0	0	0	0.0404976	0.0837729	0.0316186	0	0.0491514	0.0333848	0	0.0726093	0.344483	0.0680156	0.204564	0	0	0.0661722	0	0	0.00573079	0	0.280082	0.989834
TCGA-2A-A8VV-01A-11R-A37L-07	0	0.013896	0.015369	0	0	0.0363352	0.049773	0.00367932	0.0100066	0.0780257	0	0	0.00513692	0.416832	0.0799819	0.204797	0.0104107	0	0.0757569	0	0	0	0	0.337768	0.96944
TCGA-HC-A631-01A-11R-A29R-07	0.0675016	0	0.0766674	0.0719438	0.00873175	0.0235339	0.0374473	0.0185711	0.00257194	0	0.0437069	0	0.0595524	0.207981	0.0577261	0.240455	0.0459606	0	0.0376493	0	0	0	0.05	0.146606	1.03047
TCGA-KK-A8IG-01A-11R-A36G-07	0	0.0211229	0.0688003	0.0446441	0	0.0811241	0.226214	0	0	0	0.113797	0	0.0611781	0.0762145	0.176608	0.0961107	0	0	0.0341855	0	0	0	0	0.239696	0.99548
TCGA-2A-AAYF-01A-11R-A41O-07	0.0110524	0	0.0302147	0.0245655	0	0.108015	0.102005	0	0	0.0764856	0.0238326	0.00041927	0.056615	0.231144	0.161205	0.0760958	0	0	0.0983511	0	0	0	0	0.393417	0.921993
TCGA-VN-A88R-01A-11R-A36G-07	0.0132908	0	0.0338117	0.0208319	0	0.0721403	0	0.00965157	0	0	0	0.0663214	0.127125	0	0.0168947	0.452134	0.000509932	0.00161847	0.18567	0	0	0	0	0.366212	0.936413
TCGA-G9-6373-01A-11R-1789-07	0.0479352	0.049406	0.0189912	0.0844744	0.00650575	0.147015	0.0848516	0.0410111	0.00159026	0.00990149	0.0367357	0	0.0570273	0.0954872	0.157245	0.141638	0.0109554	0	0.00922948	0	0	0	0	0.461325	0.886416
TCGA-2A-A8VL-01A-21R-A37L-07	0	0.0501095	0	0	0	0.108633	0.0176739	0.0634702	0	0.0204701	0.0367029	0	0.0650906	0.282833	0.0594629	0.161148	0.105862	0	0.0277753	0	0	0.000768421	0.05	0.140761	1.04529
TCGA-QU-A6IM-01A-11R-A31N-07	0.017152	0.026696	0	0.0442785	0.0510036	0.135542	0.0271621	0.0127896	0	0	0.112651	0	0	0.339852	0	0.190153	0	0	0	0.0402637	0	0.00245699	0.62	0.0211364	1.1185
TCGA-G9-6333-01A-12R-1965-07	0	0.00216062	0	0	0	0.120835	0.0491731	0	0	0.00338575	0.0997239	0	0	0.427718	0.020002	0.116902	0	0	0	0.0279476	0	0.132153	0	0.509898	0.863397
TCGA-XJ-A83F-01A-11R-A352-07	0.175266	0	0.0193958	0.0315646	0.0668501	0.162415	0.0660933	0	0.00926685	0	0	0.0471673	0	0.136364	0.137793	0.108105	0	0	0.0397188	0	0	0	0	0.340369	0.946186
TCGA-EJ-A6RC-01A-11R-A32O-07	0.0681835	0.162918	0.00636688	0	0.0547893	0.241863	0.0125581	0.0483159	0.0217617	0.071412	0	0	0.00603978	0.146214	0.0718637	0.065739	0	0	0.0219751	0	0	0	0	0.470426	0.882056
TCGA-KC-A7FA-01A-21R-A33R-07	0.0231736	0	0.0457482	0.0295455	0	0.0269978	0.0353142	0.0645581	0	0	0.0848536	0	0.02091	0.240556	0.0762396	0.144597	0.0620958	0	0.14541	0	0	0	0.62	0.0211908	1.08291
TCGA-EJ-7125-01A-11R-1965-07	0	0.0489414	0.0485612	0	0	0.194705	0.00281727	0.0702128	0	0	0.0382144	0.0263884	0.128846	0.145439	0.0134503	0.0693729	0.0353543	0	0.172733	0	0.00496498	0	0.78	0.000154377	1.0731
TCGA-XJ-A83H-01A-11R-A352-07	0.0010681	0	0.0213652	0	0	0.105961	0.0124275	0.113994	0	0	0.0556454	0.0202319	0.0825792	0.315578	0.0657913	0.0944971	0.0170393	0	0.0682292	0	0.0255931	0	0.44	0.0467649	1.08378
TCGA-G9-6385-01A-11R-1789-07	0	0	0.0197469	0	0	0.156509	0.111851	0.0210426	0	0.0583543	0.0415143	0	0.0231666	0.124813	0.126815	0.186306	0.00906097	0	0.120821	0	0	0	0.29	0.0737709	1.05926
TCGA-EJ-7312-01B-21R-A32O-07	0	0.0468318	0	0	0	0.0513765	0.0213811	0.000102414	0.0165535	0	0.105133	0	0.246021	0.286527	0.0116622	0.0831026	0.0232807	0	0.108028	0	0	0	0.11	0.112791	1.05969
TCGA-KK-A6E5-01A-11R-A311-07	0.188788	0	0.0811065	0.0598986	0.0278444	0.188831	0.106772	0.0476457	0.002666	0	0.0879525	0	0.0151154	0.0821482	0.0493451	0.0489689	0	0.00156562	0.0113523	0	0	0	0	0.435989	0.899462
TCGA-M7-A720-01A-12R-A32O-07	0.0120655	0	0.0148374	0	0	0.20493	0	0.0222558	0	0.0355541	0.00457369	0	0.109701	0	0.0379275	0.349882	0.00796483	0	0.164316	0	0	0.035992	0.01	0.21638	0.999484
TCGA-HC-A76W-01A-11R-A33R-07	0	0.0558494	0.0250076	0.0338377	2.77e-05	0.0364175	0	0.0158998	0	0	0.0317148	0.0120078	0.0494114	0.32754	0.0367204	0.318525	0	0	0.0570409	0	0	0	0	0.379057	0.940143
TCGA-HC-7212-01A-11R-2118-07	0	0	0	0	0	0.192715	0.0240148	0.007717	0	0.0900869	0	0	0	0.113487	0.0775773	0.0946408	0.0860727	0.00574749	0.307941	0	0	0	0.21	0.0882683	1.06162
TCGA-HI-7170-01A-11R-2118-07	0.0319232	0	0.136174	0	0	0.0572796	0	0.139297	0	0.0892894	0	0.0214297	0.0920146	0.0963507	0	0.165717	0.00622474	0.0954367	0.0688631	0	0	0	0.65	0.0128981	1.06042
TCGA-EJ-7331-01A-11R-2118-07	0.00696786	0	0	0	0	0.158388	0.0145983	0.0260315	0	0	0.0214933	0	0	0.326677	0.0709575	0.219994	0.0167212	0	0.138171	0	0	0	0.21	0.0901204	1.083
TCGA-V1-A8ML-01A-11R-A37L-07	0.0203139	0	0.0631776	0.0342812	0	0.0249489	0.0575302	0.0951163	0	0	0.0828172	0	0.0934498	0.234922	0.0764927	0.15406	0.0370756	0	0.0258145	0	0	0	0.25	0.0812789	1.05763
TCGA-KK-A7AZ-01A-12R-A32O-07	0.0287909	0.0457501	0.115819	0.0712607	0	0	0.156943	0.0567135	0.0153804	0.0260879	0.0556752	0	0.0266195	0.0993821	0.209403	0.0483675	0.00234544	0	0.0414625	0	0	0	0	0.307241	0.964793
TCGA-G9-7523-01A-11R-2263-07	0	0.0268289	0.0352837	0.0350967	0	0.0256256	0.136494	0.00783217	0.0167011	0.188093	0	0.00967259	0.0369813	0.0980599	0.174272	0.0575863	0.0359959	0	0.115477	0	0	0	0	0.345872	0.945875
TCGA-EJ-A65G-01A-21R-A29R-07	0	0.0430915	0.0180434	0	0.00778586	0.0869713	0	0	0	0	0.0588936	0	0.0485943	0.358504	0.0488694	0.291648	0	0	0	0.0375986	0	0	0	0.54317	0.839678
TCGA-EJ-7784-01A-11R-2118-07	0.0113711	0	0.00622494	0	0	0.299049	0.0230058	0	0	0.0437406	0.0231789	0	0.0451664	0.102095	0.031738	0.193497	0	0	0.220933	0	0	0	0	0.383755	0.92417
TCGA-KK-A8I8-01A-11R-A36G-07	0	0.0108348	0.0288534	0.00857733	0	0.0759937	0.105535	0.00436638	0	0.0425236	0.0495777	0	0	0.283893	0.202476	0.105041	0.00159174	0.0033702	0.0645397	0	0	0.0128259	0	0.498174	0.867186
TCGA-HC-7736-01A-11R-2118-07	0.137811	0.0104507	0.0589753	0.0261687	0.0193831	0.20865	0.0372934	0	0.024918	0	0.00284649	0.0133407	0.0504538	0.0877515	0.0630765	0.195839	0	0	0.0630427	0	0	0	0	0.420146	0.907377
TCGA-HC-8213-01A-11R-A29R-07	0	0.018696	0.0256769	0.0287496	0	0.0423114	0.0884886	0.0185841	0	0.0943958	0	0	0.0367668	0.100476	0.0833794	0.362461	0.0162289	0	0.083786	0	0	0	0.15	0.107113	1.05107
TCGA-CH-5789-01A-11R-1580-07	0.0110031	0	0.0245791	0.0147798	0	0.228471	0	0.104567	0	0.0349242	0.01675	0	0.0741813	0.0775761	0.0270837	0.274262	0.0157927	0.00301601	0.0930147	0	0	0	0.67	0.0105619	1.0791
TCGA-V1-A9OH-01A-11R-A41O-07	0.120977	0.00574997	0.0794318	0.0142496	0	0.13653	0.0496499	0.0350563	0.0262421	0.0783864	0.0345922	0	0.0234314	0.14812	0.10484	0.087341	0.00804549	0	0.0473569	0	0	0	0	0.38327	0.923084
TCGA-HC-8262-01A-11R-2263-07	0.00713985	0.118777	0	0.0180122	0.00410467	0.217204	0.0317572	0.101651	0.0421511	0	0.0479136	0	0	0.23744	0.0724744	0.0772484	0	0	0.0241258	0	0	0	0	0.372519	0.930615
TCGA-VP-A87H-01A-11R-A352-07	0.00444291	0.005935	0.0175067	0	0	0.115061	0.0831551	0.111546	0.00324786	0.00496755	0.088983	0	0.0950869	0.188424	0.112835	0.122493	0.00783203	0	0.0384832	0	0	0	0.02	0.179079	1.01625
TCGA-V1-A9OA-01A-11R-A41O-07	0.0240177	0.0582177	0.0272627	0.033146	0.0169963	0.0913758	0.157371	0.0481705	0.00983709	0.0393492	0	0.00116438	0.023849	0.0279765	0.104414	0.198124	0.0394192	0.0180933	0.0812145	0	0	0	0.32	0.0688472	1.04672
TCGA-CH-5761-01A-11R-1580-07	0	0.0308637	0.0653206	0.109484	0	0	0.0418665	0.0134515	0	0.121401	0	0	0.0753682	0.128723	0.0584159	0.28178	0.0140736	0	0.0592512	0	0	0	0.03	0.17665	1.01626
TCGA-XK-AAIV-01A-11R-A41O-07	0.00813397	0	0.0257226	0	0	0.11621	0.032931	0	0	0	0.0143891	0	0.0575491	0.509835	0.0054703	0.159293	0	0.0204745	0.0499906	0	0	0	0	0.287925	1.01293
TCGA-YL-A8S8-01A-11R-A37L-07	0.0196289	0	0.0166919	0.0412909	0	0.116484	0	0.0603638	0	0	0.00258184	0.022454	0.145041	0	0.0379107	0.488299	0.00952569	0	0.0397287	0	0	0	0.01	0.19635	1.02063
TCGA-V1-A9OQ-01A-11R-A41O-07	0.0445111	0	0.0120343	0	0	0.154995	0.0112237	0.0568874	0	0.0547846	0	0.0175291	0.0644189	0.259713	0.0539129	0.160291	0	0	0.103624	0	0.00607477	0	0.27	0.076172	1.06417
TCGA-ZG-A9L4-01A-11R-A41O-07	0	0	0.238885	0	0	0.176062	0.085279	0.0638432	0	0.058295	0.00779682	0	0.048915	0.0763745	0.135354	0.0695994	0.00226971	0	0.0331285	0	0.00419791	0	0.01	0.216463	0.9904
TCGA-EJ-5514-01A-01R-1580-07	0	0.00277844	0.102506	0.0264473	0	0.0325352	0.132904	0.0340451	0.00312854	0.130193	0	0	0.0520216	0.263383	0.0988482	0.0671346	0.00917592	0	0.0448981	0	0	0	0.05	0.135292	1.03502
TCGA-KK-A8I6-01A-11R-A36G-07	0.104216	0	0.00204511	0.0264301	0	0.304904	0.116692	0	0	0.0162838	0.0516908	0	0.0101568	0.126149	0.0977611	0.0972026	0	0	0.0464685	0	0	0	0	0.427599	0.903216
TCGA-VN-A88I-01A-11R-A352-07	0	0.0783293	0	0.00993264	0.00940941	0.0395608	0.0476686	0	0	0.00217413	0.0217275	0	0.111445	0.299763	0.0703178	0.261918	0	0	0.047754	0	0	0	0	0.492895	0.870209
TCGA-V1-A8MM-01A-11R-A37L-07	0.00541108	0.0327075	0.0310757	0.0291065	0	0.196106	0.0558031	0.038432	0.0197961	0.0308042	0.0330572	0	0	0.196946	0.0565694	0.215399	0.0233314	0	0.035455	0	0	0	0	0.366127	0.93271
TCGA-KK-A8I7-01A-21R-A36G-07	0.00994015	0	0.0282392	0	0	0.0294686	0.0639373	0.0423343	0	0.013137	0.0102448	0.00344259	0.00641052	0.488657	0.0675433	0.167544	0.0134639	0	0.0556373	0	0	0	0.01	0.220382	1.04819
TCGA-G9-6354-01A-11R-A311-07	0.00141826	0	0.0594616	0.00106669	0	0.057372	0.0753334	0.0167582	0	0.018995	0.00434355	0.00325491	0.319698	0.141311	0.0863836	0.110085	0.0160558	0	0.0884642	0	0	0	0.04	0.174219	1.02288
TCGA-HC-7748-01A-11R-2118-07	0	0	0.095714	0	0	0.141097	0.0726742	0.0113521	0.0105978	0.141898	0	0	0.187459	0.0236656	0.101648	0.112767	0.018557	0	0.0825701	0	0	0	0.01	0.212417	0.994915
TCGA-EJ-5524-01A-01R-1580-07	0	0	0.0580765	0.0380037	0	0	0.225049	0.0323903	0	0.11819	0.0249447	0	0.066135	0.158567	0.0987804	0.129103	0.0183961	0	0.0323647	0	0	0	0	0.324862	0.950552
TCGA-G9-6370-01A-11R-1789-07	0.00136414	0.0832372	0.0433206	0.0137751	0	0.194004	0.0946849	0.00112816	0.00833766	0.0805053	0.0287589	0	0.0106242	0.151647	0.141906	0.0799055	0.0151536	0	0.0516484	0	0	0	0	0.470796	0.882081
TCGA-V1-A9OY-01A-11R-A41O-07	0.0144812	0	0.246715	0	0	0.131	0.0968456	0.0232103	0	0.0065519	0.043925	0	0.0126427	0.11116	0.120728	0.101347	0.0270576	0	0.0643365	0	0	0	0.02	0.17893	1.0011
TCGA-CH-5794-01A-11R-1580-07	0.00294744	0	0.0471424	0	0	0.139084	0.0477199	0.0707781	0	0.0482964	0.0156723	0	0.111114	0.0966432	0.0864187	0.217843	0.01562	0	0.100721	0	0	0	0.26	0.0794762	1.04772
TCGA-V1-A9ZR-01A-11R-A41O-07	0	0.00136566	0.00545779	0.1835	0	0	0.157905	0	0	0.202128	0	0	0	0.0181121	0.0964161	0.22404	0.0189541	0	0.0921204	0	0	0	0	0.40978	0.913586
TCGA-G9-6329-01A-13R-1965-07	0.00653464	0	0.0141466	0.00198095	0	0.0945839	0.0639464	0.0192108	0	0.03101	0.00829704	0	0.0990512	0.111757	0.0600819	0.374613	0	0	0.114786	0	0	0	0.25	0.0810501	1.06608
TCGA-HC-8260-01A-11R-2263-07	0	0.0273165	0.0228381	0.0124345	0	0.00330732	0.245918	0.0201251	0	0.0921409	0.0688933	0	0.0138649	0.0931338	0.0934759	0.16205	0.0410048	0	0.103496	0	0	0	0.21	0.0886019	1.04804
TCGA-VN-A88K-01A-11R-A352-07	0	0	0.134219	0	0	0.0598357	0.0919192	0.0844617	0	0.120183	0.0203013	0.00697328	0.0715988	0.0372225	0.100834	0.14331	0.020453	0	0.108688	0	0	0	0.64	0.0147189	1.06366
TCGA-M7-A71Y-01A-22R-A32O-07	0.0457397	0.0537361	0.0782539	0	0	0.165774	0.0354332	0.0619175	0.0151647	0.0158816	0.030079	0	0.0193985	0.385352	0.0415899	0.0314853	0	0	0.0201943	0	0	0	0.01	0.191968	1.02147
TCGA-V1-A8WN-01A-11R-A37L-07	0	0	0	0	0	0.186132	0.0146263	0.0989854	0	0	0.0562646	0	0.189143	0.00676746	0	0.222302	0.00153714	0.072067	0.1249	0	0.00624027	0.0210342	0.88	-0.0197593	1.08725
TCGA-EJ-A46D-01A-21R-A32Y-07	0	0.000887818	0.00963761	0.00810481	0	0.166308	0.0853961	0	0	0.0330027	0.00700726	0	0.0535578	0	0.0696141	0.385597	0.0125258	0	0.161573	0	0	0.00678786	0	0.381153	0.925343
TCGA-X4-A8KS-01A-12R-A36G-07	0	0.0121477	0.0465853	0	0	0.090806	0.109026	0.0790825	0	0.110669	0.0116068	0	0.118274	0.0198964	0.113127	0.144593	0.0295526	0	0.106521	0	0.00811393	0	0.22	0.0870593	1.04317
TCGA-YL-A8SQ-01B-11R-A37L-07	0.0360851	0.0160502	0.0865036	0	0	0.317035	0.0638718	0	0.0136378	0	0.0392496	0.00952438	0.0282536	0.1269	0.0355756	0.211842	0	0.00361517	0.0118566	0	0	0	0	0.361446	0.933405
TCGA-VN-A88L-01A-11R-A352-07	0.0957611	0.0549176	0.0250892	0.0250102	0.0147715	0.129173	0.112042	0.0451949	0.00402319	0.0697554	0.0648788	0	0.00821296	0.120596	0.128458	0.0744682	0.00438846	0	0.023259	0	0	0	0	0.542211	0.845531
TCGA-EJ-7317-01A-31R-2118-07	0.00868191	0	0.0812854	0.00134751	0	0.0949963	0.120516	0.0198999	0	0.0365568	0.0668525	0	0.0903903	0.0594514	0.115797	0.199165	0.00856329	0	0.0964971	0	0	0	0	0.275439	0.968527
TCGA-G9-7521-01A-11R-2263-07	0.0259316	0	0.0194809	0.00580897	0	0.105219	0.0280451	0.0371562	0.00012664	0.0490144	0.0245934	0	0.045094	0.218852	0.0663144	0.325176	0.0054927	0	0.0403789	0	0	0.00331536	0.01	0.214607	1.01338
TCGA-HC-7079-01A-11R-1965-07	0	0.0709664	0.0191923	0.0210668	0	0	0.127833	0.044813	0	0.107489	0.0493618	0	0	0.309497	0.0917983	0.106869	0	0	0.0511135	0	0	0	0	0.243018	0.99682
TCGA-KC-A4BN-01A-61R-A250-07	0.0347124	0.0379852	0.0550514	0.0620239	0.041338	0.268992	0.120379	0	0	0.013692	0.0637626	0	0.0136929	0.0747651	0.0867751	0.0875509	0	0	0.0392793	0	0	0	0	0.544416	0.846229
TCGA-2A-AAYU-01A-11R-A41O-07	0.0427507	0	0.0396247	0	0	0.221126	0.0551044	0	0	0	0.0748072	0	0.0315865	0.143472	0.051901	0.111787	0.0298078	0.00528718	0.169197	0	0	0.0235484	0.25	0.0814965	1.04373
TCGA-G9-6377-01A-11R-1965-07	0	0.0223896	0.0253618	0	0	0.0759276	0.0344208	0.049814	0	0.0917282	0.0110823	0	0.00297312	0.41997	0.0722859	0.154419	0	0	0.0396276	0	0	0	0.01	0.215388	1.03144
TCGA-YL-A8SK-01B-21R-A37L-07	0	0.00864247	0.0102434	0.0361817	0	0.0430844	0.0899343	0.0422596	0.00510118	0.0309728	0.0407033	0	0.028797	0.317324	0.104161	0.189233	0.0114508	0	0.0419113	0	0	0	0.01	0.203472	1.02443
TCGA-V1-A9ZI-01A-11R-A41O-07	0.00259836	0	0	0	0	0.0474783	0.0362912	0.026648	0.00890465	0.021955	0.0442572	0	0.0720269	0.480735	0.0391902	0.177405	0.00515493	0	0.0294318	0	0	0.00792406	0	0.241957	1.03761
TCGA-VP-A87B-01A-11R-A352-07	0.00790855	0.0140757	0.0179843	0	0	0.148646	0.111343	0	0	0.0979897	0	0	0	0.156485	0.230559	0.0809456	0.0323069	0	0.101757	0	0	0	0	0.324308	0.964932
TCGA-G9-6371-01A-11R-1789-07	0	0.0208556	0.0422545	0.0195486	0	0.0855177	0.0187495	0	0.017468	0.083742	0.0246078	0	0.00169754	0.44055	0.0194227	0.168982	0.00142097	0	0.0551835	0	0	0	0	0.477108	0.882677
TCGA-EJ-7218-01B-11R-A32O-07	0	0.165838	0.0350474	0.0657644	0.0437183	0.109301	0.0997012	0	0	0.0934918	0	0	0	0.0948217	0.131833	0.0489576	0.0267783	0	0.0847474	0	0	0	0	0.524924	0.856564
TCGA-2A-A8W3-01A-11R-A37L-07	0	0.0177739	0.0557235	0.0135707	0	0.179585	0.0393704	0	0	0.00718678	0.0328566	0	0.0343924	0.356351	0.0728906	0.120163	0.0271033	0	0.0430331	0	0	0	0	0.538666	0.843563
TCGA-XJ-A9DX-01A-11R-A37L-07	0	0.0535097	0.0240281	0.13618	0	0	0.0370463	0.0473325	0.00374149	0.145383	0	0	0.0375349	0.0549335	0.0692054	0.299483	0.0123444	0	0.0792777	0	0	0	0	0.325516	0.950689
TCGA-EJ-5495-01A-01R-1580-07	0.0171619	0	0.0922179	0.0237403	0	0.14711	0.101718	0.0211058	0	0.0617718	0.0612979	0	0	0.164925	0.120998	0.138857	0.00272533	0	0.0463715	0	0	0	0.02	0.181975	1.01307
TCGA-G9-6351-01A-21R-1965-07	0.0145861	0	0.0205795	0	0	0.180483	0	0.0736237	0	0.144506	0.00786722	0	0	0.0461739	0.0957454	0.211265	0.0721685	0	0.133002	0	0	0	0.58	0.0290223	1.07391
TCGA-EJ-7321-01A-31R-2263-07	0	0	0.0540356	0.0106261	0	0.124592	0.0571883	0.00785398	0.0157912	0.0706668	0.020317	0	0	0.34265	0.0945648	0.121368	0.016738	0	0.0636081	0	0	0	0.04	0.171024	1.03597
TCGA-CH-5738-01A-11R-1580-07	0.0202666	0	0.0200641	0.0322907	0	0.0548991	0.10404	0.0564726	0	0.170365	0	0	0	0	0.13925	0.237746	0.0209248	0	0.143681	0	0	0	0	0.361253	0.93555
TCGA-EJ-7792-01A-11R-2118-07	0.00756515	0	0.00692552	0	0	0.0786653	0.0419363	0.0563566	0.0483004	0.0620066	0.0358836	0	0.000663599	0.415559	0.0781068	0.129229	0.00623991	0	0.0325622	0	0	0	0.16	0.0993463	1.08895
TCGA-J9-A8CP-01A-11R-A352-07	0.022839	0	0.0554723	0.0434515	0	0.107146	0.184886	0.0374374	0.00100685	0	0.0740948	0	0.0447113	0.173982	0.129168	0.0752901	0.000605155	0	0.0499104	0	0	0	0	0.272945	0.973501
TCGA-KK-A8II-01A-11R-A36G-07	0.00674418	0	0.0147963	0	0	0.0845296	0.101335	0	0	0.043952	0	0.0156875	0.0548321	0.135386	0.08357	0.28218	0.0333455	0	0.143642	0	0	0	0.02	0.190038	1.01311
TCGA-EJ-5507-01A-01R-1580-07	0	0	0.0318567	0.00348193	0	0.15747	0.0356423	0.113306	0	0.0400262	0.00506413	0	0.117443	0.184608	0.0860151	0.143406	0.0285171	0	0.0531636	0	0	0	0.53	0.0329488	1.07361
TCGA-EJ-7786-01A-11R-2118-07	0	0.00370767	0.0504496	0.000795398	0	0.140222	0.0715041	0.00181213	0	0.0128524	0.0377696	0	0.122283	0.184642	0.0785342	0.242575	0.0105966	0	0.039805	0	0.00245203	0	0.02	0.178628	1.01898
TCGA-G9-6378-01A-11R-1789-07	0	0.00159371	0.0424888	0.030414	0	0.0260243	0.159338	0.0320266	0	0.0139326	0.0582165	0.00892269	0.036417	0.321609	0.141302	0.0935495	0.000783482	0	0.033381	0	0	0	0	0.404504	0.919227
TCGA-YL-A8HL-01A-11R-A36G-07	0.0582458	0.0594274	0.0477377	0.00547084	0	0.170811	0.0867436	0.00243008	0.0114141	0.0263944	0.00525959	0.0149761	0.0360461	0.181621	0.0953183	0.0884746	0.0234008	0	0.0862289	0	0	0	0	0.23286	0.985794
